# Supplementary material for: Evidence that 6q25.1 variant rs6931104 confers susceptibility to chronic myeloid leukemia through RMND1 regulation
Source: PLoS One. 2019 Jun 25;14(6):e0218968. doi: 10.1371/journal.pone.0218968 (PMC6592567; doi:10.1371/journal.pone.0218968)
Supplement: S1 Table — (XLSX) [file pone.0218968.s003.xlsx]

## Sheet: S1 Table
S1 Table. Primer sequences used for in vitro assay.
Type	Targeted gene	Sense strand	Antisense strand
DNA qPCR primer for ChIP	RFX3	GTAATTTGCTTAGCTTTTGTCATGC	ACCCGAGTATTATCACCTACCG
RNA qPCR primer	GAPDH	TGCACCACCAACTGCTTAG	AGAGGCAGGGATGATGTTC
RNA qPCR primer	RMND1	CCCTATGAAATCGCACTGGT	CAGAAAGGCATAGAGCATTGG
RNA qPCR primer	RFX3	CTTCGACACTGTCAGGAACAC	GGCTTGACACGAATCCCATAG
